# Supplementary material for: RNF38 suppress growth and metastasis via ubiquitination of ACTN4 in nasopharyngeal carcinoma
Source: BMC Cancer. 2022 May 15;22:549. doi: 10.1186/s12885-022-09641-x (PMC9107765; doi:10.1186/s12885-022-09641-x)
Supplement: Supplementary file 4 — Additional file 4: Supplementary Table S2. Immunohistochemistry score of RNF38 expression in nasopharyngeal carcinoma and normal nasopharyngeal epithelia tissues. [file 12885_2022_9641_MOESM4_ESM.xlsx]

## Sheet: Normal nasopharyngeal epithelia
No.	Percentage of positive cells	Staining intensity	Status
1	3	2	Positive
2	1	1	Negative
3	1	1	Negative
4	4	3	Positive
5	4	3	Positive
6	2	1	Negative
7	2	1	Negative
8	2	1	Negative
9	4	2	Positive
10	2	1	Negative
11	2	1	Negative
12	1	1	Negative
13	1	2	Negative
14	3	2	Positive
15	3	2	Positive
16	4	2	Positive
17	2	2	Negative
18	1	1	Negative
19	2	1	Negative
20	0	0	Negative
21	1	1	Negative
22	4	2	Positive
23	3	2	Positive
24	2	2	Negative
25	4	3	Positive
26	3	2	Positive
27	0	0	Negative
28	4	2	Positive
29	3	2	Positive
30	4	2	Positive
31	3	2	Positive
32	1	1	Negative
33	1	1	Negative
34	1	1	Negative
35	2	2	Negative
36	3	2	Positive
37	2	2	Negative
38	2	2	Negative
39	2	1	Negative
40	3	1	Negative
41	1	1	Negative
42	0	0	Negative
43	3	3	Positive
44	3	2	Positive
45	2	1	Negative
46	0	0	Negative
47	1	1	Negative
48	3	2	Positive
49	3	3	Positive
50	3	2	Positive
51	3	2	Positive
52	3	2	Positive
53	2	2	Negative
54	2	2	Negative
55	3	2	Positive
56	1	1	Negative
57	2	1	Negative
58	3	2	Positive
59	4	2	Positive
60	4	3	Positive
61	4	3	Positive
62	3	2	Positive
63	4	2	Positive
64	2	1	Negative
65	4	3	Positive
66	2	1	Negative
67	3	2	Positive
68	3	2	Positive
69	3	1	Negative
70	3	2	Positive
71	1	1	Negative
72	2	2	Negative
73	2	1	Negative
74	2	2	Negative
75	1	1	Negative
76	0	0	Negative
77	1	1	Negative
78	0	0	Negative
79	3	2	Positive
80	1	1	Negative
81	3	1	Negative
82	0	0	Negative
83	3	3	Positive
84	1	1	Negative
85	3	1	Negative
86	2	1	Negative
87	3	2	Positive
88	1	1	Negative
89	3	2	Positive
90	3	3	Positive
91	2	2	Negative
92	2	1	Negative
93	2	1	Negative
94	3	2	Positive
95	1	3	Negative
96	4	3	Positive
97	3	2	Positive
98	2	2	Negative
99	2	1	Negative
100	1	1	Negative
101	3	2	Positive
102	3	3	Positive
103	1	1	Negative
104	2	2	Negative
105	2	2	Negative
106	4	2	Positive
107	1	1	Negative
108	3	3	Positive
109	1	1	Negative
110	2	1	Negative
111	3	2	Positive
112	4	2	Positive
113	1	1	Negative
114	0	0	Negative
115	0	0	Negative
116	1	1	Negative
117	1	1	Negative
118	4	3	Positive
119	3	2	Positive
120	1	2	Negative
121	3	1	Negative
122	3	1	Negative
123	3	2	Positive
124	3	2	Positive
125	1	1	Negative
126	3	3	Positive
127	3	1	Negative
128	3	2	Positive
129	1	2	Negative

## Sheet: Nasopharyngeal carcinoma
No.	Percentage of positive cells	Staining intensity	Status
1	2	3	Positive
2	4	3	Positive
3	2	2	Negative
4	1	1	Negative
5	2	2	Negative
6	4	3	Positive
7	4	3	Positive
8	4	2	Positive
9	4	3	Positive
10	4	3	Positive
11	2	2	Negative
12	4	3	Positive
13	3	3	Positive
14	2	3	Positive
15	4	3	Positive
16	4	3	Positive
17	4	3	Positive
18	4	3	Positive
19	3	3	Positive
20	4	3	Positive
