# Supplementary material for: RNF38 suppress growth and metastasis via ubiquitination of ACTN4 in nasopharyngeal carcinoma
Source: BMC Cancer. 2022 May 15;22:549. doi: 10.1186/s12885-022-09641-x (PMC9107765; doi:10.1186/s12885-022-09641-x)
Supplement: Supplementary file 6 — Additional file 6: Supplementary Table S4. Proteins that specially enriched by RNF38 in SUNE-1 and CEN-2 cells. (XLS 67 kb) [file 12885_2022_9641_MOESM6_ESM.xls]

## Sheet: CNE-2-RNF38
ENTREZID	Majority.protein.IDs	Gene.names	Number.of.proteins	Unique.peptides	Sequence.coverage....	MS.MS.count	Q.value	Score	MS.MS.count.CNE.2NC	MS.MS.count.CNE.2RNF38	iBAQ	Symbol	CNE2-NC.1	CNE2-RNF38.1	CNE2-RNF38	CNE2-NC	fc..CNE2-RNF38--CNE2-NC	class..CNE2-RNF38--CNE2-NC	Alias	preferred_name	protein_size	annotation	SubPPI	STRING_id
7798	A0A024RAC0;Q86V48-2;Q86V48-3;Q86V48	LUZP1	6	8	9.3	14	0	14.661	2	6	189860	LUZP1	2	6	6	2	1.11121	T	LUZP1	LUZP1	1076	leucine zipper protein 1	6	9606.ENSP00000303758
7053	Q08188	TGM3	1	2	12.4	15	0	15.621	2	6	669880	TGM3	2	6	6	2	1.11121	T	TGM3	TGM3	693	transglutaminase 3 (E polypeptide, protein-glutamine-gamma-glutamyltransferase); Catalyzes the calcium-dependent formation of isopeptide cross-links between glutamine and lysine residues in various proteins, as well as the conjugation of polyamines to proteins. Involved in the formation of the cornified envelope (CE), a specialized component consisting of covalent cross-links of proteins beneath …	1	9606.ENSP00000370867
3868	CON__P08779;P08779	KRT16	8	19	70.8	59	0	323.31	8	21	12657000	KRT16	8	21	21	8	1.16513	T	KRT16	KRT16	473	keratin 16	1	9606.ENSP00000301653
51474	Q53GG0;Q9UHB6;Q9UHB6-4;F8VQE1;B4DN52;Q9UHB6-2;Q9UHB6-5;F8VS07;B3KTW2;Q9UHB6-3;F8VRN8	LIMA1	16	20	31.1	42	0	62.928	7	19	2239100	LIMA1	7	19	19	7	1.19817	T	LIMA1	LIMA1	760	LIM domain and actin binding 1	2	9606.ENSP00000378400
7555	A0A0S2Z4Q3;A0A0S2Z4K2;P62633-2;P62633;P62633-7;P62633-3;P62633-8;P62633-5;P62633-4;P62633-6	CNBP	12	5	36.5	10	0	7.3665	1	4	1788900	CNBP	1	4	4	1	1.21843	T	CNBP	CNBP	179	CCHC-type zinc finger, nucleic acid binding protein	3	9606.ENSP00000410769
6160	B2R4C1;P62899;H7C2W9;C9JU56;B7Z4E3;B7Z4C8;P62899-3;P62899-2;Q76N53;B8ZZK4	RPL31	10	4	32.8	7	0	9.0188	1	4	15532000	RPL31	1	4	4	1	1.21843	T	RPL31	RPL31	128	ribosomal protein L31	3	9606.ENSP00000386717
10409	P80723;P80723-2	BASP1	3	6	50.2	13	0	7.3448	1	4	2847000	BASP1	1	4	4	1	1.21843	T	BASP1	BASP1	227	brain abundant, membrane attached signal protein 1	9	9606.ENSP00000319281
89777	Q96P63;Q96P63-2;Q3SYB5	SERPINB12	3	5	13.8	10	0	7.4404	1	4	2343300	SERPINB12	1	4	4	1	1.21843	T	SERPINB12	SERPINB12	405	serpin peptidase inhibitor, clade B (ovalbumin), member 12; Inhibits trypsin and plasmin, but not thrombin, coagulation factor Xa, or urokinase-type plasminogen activator	5	9606.ENSP00000269491
3872	CON__Q04695;Q04695;F5GWP8;Q14666;K7EPJ9	KRT17	11	5	56.5	40	0	253.94	5	15	8138000	KRT17	5	15	15	5	1.29298	T	KRT17	KRT17	432	keratin 17	1	9606.ENSP00000308452
143	Q9UKK3;B4E2S2	PARP4	2	17	13.3	22	0	25.06	5	17	368720	PARP4	5	17	17	5	1.46196	T	PARP4	PARP4	1724	poly (ADP-ribose) polymerase family, member 4	11	9606.ENSP00000371419
4641	O00159-3;F5H6E2;B7Z3E5;O00159-2;O00159;B7Z9C0;D3DTH7	MYO1C	13	8	10.4	8	0	9.1145	1	5	181380	MYO1C	1	5	5	1	1.47699	T	MYO1C	MYO1C	1063	myosin IC; Myosins are actin-based motor molecules with ATPase activity. Unconventional myosins serve in intracellular movements. Their highly divergent tails are presumed to bind to membranous compartments, which would be moved relative to actin filaments. Involved in glucose transporter recycling in response to insulin by regulating movement of intracellular GLUT4-containing vesicles to the pla…	2	9606.ENSP00000352834
5339	Q15149-7;Q15149-8;Q15149-9;Q15149-5;Q15149-4;Q15149-6;Q15149-3;Q15149-2;Q15149;D3DWL0	PLEC;PLEC1	14	7	1.9	6	0	5.8248	1	5	18537	PLEC	1	5	5	1	1.47699	T	PLEC;PLEC1	PLEC	4684	plectin	2	9606.ENSP00000323856
51329	F5GYV5;H7BZV4;B2RE15;A0A0C4DG62;F8WCT1;F5H7X4;Q8TEM4;Q66PJ3-7;Q66PJ3-4;Q66PJ3-3;Q66PJ3-2;Q66PJ3	ARL6IP4;FLJ00169	12	2	16.6	3	0	2.374	0	2	332010	ARL6IP4	0	2	2	0	1.49924	T	ARL6IP4	ARL6IP4	360	ADP-ribosylation-like factor 6 interacting protein 4; In case of infection by Herpes simplex virus (HSVI), may act as a splicing inhibitor of HSVI pre-mRNA	7	9606.ENSP00000313422
830	Q53GE2;Q53GC7;A4D0V4;P47755;B4DE01	CAPZA2	5	2	20.3	3	0	3.41	0	2	392170	CAPZA2	0	2	2	0	1.49924	T	CAPZA2	CAPZA2	286	capping protein (actin filament) muscle Z-line, alpha 2; F-actin-capping proteins bind in a Ca(2+)-independent manner to the fast growing ends of actin filaments (barbed end) thereby blocking the exchange of subunits at these ends. Unlike other capping proteins (such as gelsolin and severin), these proteins do not sever actin filaments	2	9606.ENSP00000354947
642	J3KSD8;K7ES02;B4DXF3;Q13867;K7ESE8	BLMH	5	2	9.5	2	0	2.121	0	2	70237	BLMH	0	2	2	0	1.49924	T	BLMH	BLMH	455	bleomycin hydrolase; The normal physiological role of BLM hydrolase is unknown, but it catalyzes the inactivation of the antitumor drug BLM (a glycopeptide) by hydrolyzing the carboxamide bond of its B- aminoalaninamide moiety thus protecting normal and malignant cells from BLM toxicity (By similarity)	4	9606.ENSP00000261714
5901	B5MDF5;J3KQE5;P62826;H0YFC6;Q96QB7;Q0EFC9;B4DV51;F5H018	RAN;TC4	8	2	9	3	0	2.5475	0	2	592700	RAN	0	2	2	0	1.49924	T	RAN;TC4	RAN	216	RAN, member RAS oncogene family	1	9606.ENSP00000376176
1509	F8WD96;C9JH19;V9HWI3;P07339;F8W787;H7C469	CTSD;HEL-S-130P	6	2	8.7	2	0	3.0551	0	2	234530	CTSD	0	2	2	0	1.49924	T	CTSD;HEL-S-130P	CTSD	412	cathepsin D; Acid protease active in intracellular protein breakdown. Involved in the pathogenesis of several diseases such as breast cancer and possibly Alzheimer disease	4	9606.ENSP00000236671
242	O75342	ALOX12B	1	2	3.4	4	0	3.0014	0	2	165650	ALOX12B	0	2	2	0	1.49924	T	ALOX12B	ALOX12B	701	arachidonate 12-lipoxygenase, 12R type; Converts arachidonic acid to 12R- hydroperoxyeicosatetraenoic acid (12R-HPETE)	8	9606.ENSP00000315167
1825	A8K6T3;A0A024RC29;Q14574-2;Q14574	DSC3	4	2	4.1	3	0	3.2768	0	3	134710	DSC3	0	3	3	0	1.90319	T	DSC3	DSC3	896	desmocollin 3; Component of intercellular desmosome junctions. Involved in the interaction of plaque proteins and intermediate filaments mediating cell-cell adhesion. May contribute to epidermal cell positioning (stratification) by mediating differential adhesiveness between cells that express different isoforms	1	9606.ENSP00000353608
539	P48047;H7C086;Q53HH2;H7C0C1	ATP5O	4	3	17.4	3	0	3.7372	0	3	363540	ATP5O	0	3	3	0	1.90319	T	ATP5O	ATP5O	213	ATP synthase, H+ transporting, mitochondrial F1 complex, O subunit; Mitochondrial membrane ATP synthase (F(1)F(0) ATP synthase or Complex V) produces ATP from ADP in the presence of a proton gradient across the membrane which is generated by electron transport complexes of the respiratory chain. F-type ATPases consist of two structural domains, F(1) - containing the extramembraneous catalytic cor…	2	9606.ENSP00000290299
79017	A0A090N7V5;O75223;M0QZK8;O75223-3;B3KMN7;B8ZZK2	C7orf24;GGCT	10	4	23.4	6	0	5.9671	0	4	966060	C7orf24	0	4	4	0	2.21843	T	GGCT	GGCT	188	gamma-glutamylcyclotransferase; Catalyzes the formation of 5-oxoproline from gamma- glutamyl dipeptides and may play a significant role in glutathione homeostasis. Induces release of cytochrome c from mitochondria with resultant induction of apoptosis	3	9606.ENSP00000275428
342897	Q6ZVX7	NCCRP1	1	4	12	8	0	5.9845	0	4	1326900	NCCRP1	0	4	4	0	2.21843	T	NCCRP1	TCEB3C	546	transcription elongation factor B polypeptide 3C (elongin A3); SIII, also known as elongin, is a general transcription elongation factor that increases the RNA polymerase II transcription elongation past template-encoded arresting sites. Subunit A3 is transcriptionally active but its transcription activity is not enhanced by binding to the dimeric complex of the SIII regulatory subunits B and C (…	10	9606.ENSP00000328232
6709	A0A024R889;A0A0D9SF54;A0A0D9SGF6;Q13813-3;Q13813;Q13813-2;Q9UG16;B4DGT1	SPTAN1;DKFZp564P0562	10	13	6.6	14	0	15.528	1	13	99183	SPTAN1	1	13	13	1	2.68651	T	SPTAN1	SPTAN1	2477	spectrin, alpha, non-erythrocytic 1	2	9606.ENSP00000361824
7739	O15231-4;O15231-7;O15231;O15231-3;O15231-8;O15231-6;H0Y704;Q6MZQ8;H7BZT5;O15231-5;B4E2L1;O15231-2	ZNF185;DKFZp686B22130	16	12	25.7	22	0	14.699	2	10	1196600	ZNF185	2	10	10	2	1.75627	T	ZNF185;DKFZp686B22130	NA	NA	NA	NA	NA

## Sheet: SUNE-1-RNF38
ENTREZID	Majority.protein.IDs	Gene.names	Number.of.proteins	Unique.peptides	Sequence.coverage....	MS.MS.count	Q.value	Score	MS.MS.count.Sune.1NC	MS.MS.count.Sune.1RNF38	iBAQ	Symbol	Sune1-NC.1	Sune1-RNF38.1	Sune1-RNF38	Sune1-NC	fc..Sune1-RNF38--Sune1-NC	class..Sune1-RNF38--Sune1-NC	Alias	preferred_name	protein_size	annotation	SubPPI	STRING_id
4637	F8W1R7;G3V1V0;P60660-2;P60660;J3KND3;G8JLA2;B7Z6Z4;F8VPF3;Q6IBG5;G3V1Y7	MYL6	14	7	66.9	58	0	160.54	12	27	177700000	MYL6	12	27	27	12	1.03659	T	MYL6	MYL6	151	myosin, light chain 6, alkali, smooth muscle and non-muscle; Regulatory light chain of myosin. Does not bind calcium	2	9606.ENSP00000446714
3855	CON__Q3KNV1;CON__P08729;P08729;B3KY79	KRT7	8	9	31.8	20	0	13.864	2	6	832950	KRT7	2	6	6	2	1.16006	T	KRT7	KRT7	469	keratin 7; Blocks interferon-dependent interphase and stimulates DNA synthesis in cells. Involved in the translational regulation of the human papillomavirus type 16 E7 mRNA (HPV16 E7)	3	9606.ENSP00000329243
94239	Q71UI9;P0C0S5;C9J0D1;Q71UI9-3;Q71UI9-4;Q71UI9-2;C9J386	H2AFV;H2AFZ	10	3	31.2	13	0	7.5322	2	6	37547000	H2AFV	2	6	6	2	1.16006	T	H2AFV;H2AFZ	H2AFV	128	H2A histone family, member V; Variant histone H2A which replaces conventional H2A in a subset of nucleosomes. Nucleosomes wrap and compact DNA into chromatin, limiting DNA accessibility to the cellular machineries which require DNA as a template. Histones thereby play a central role in transcription regulation, DNA repair, DNA replication and chromosomal stability. DNA accessibility is regulated …	5	9606.ENSP00000308405
3309	V9HWB4;P11021	HEL-S-89n;HSPA5	3	11	22.2	26	0	19.451	2	6	1153000	HEL-S-89n	2	6	6	2	1.16006	T	HEL-S-89n;HSPA5	HSPA5	654	heat shock 70kDa protein 5 (glucose-regulated protein, 78kDa); Probably plays a role in facilitating the assembly of multimeric protein complexes inside the ER	4	9606.ENSP00000324173
4628	P35580;P35580-3;P35580-5;P35580-2;P35580-4	MYH10	11	63	48.1	177	0	219.97	22	55	5265700	MYH10	22	55	55	22	1.21214	T	MYH10	MYH10	1976	myosin, heavy chain 10, non-muscle; Cellular myosin that appears to play a role in cytokinesis, cell shape, and specialized functions such as secretion and capping. Involved with LARP6 in the stabilization of type I collagen mRNAs for CO1A1 and CO1A2	1	9606.ENSP00000269243
4134	H7C4C5;A0A024R2V0;Q86Y04;E7EVA0;P27816-5;P27816-4;P27816-2;P27816-6;P27816;H0Y2V1;B5MEG9;F8W9U4;B4DSQ1	MAP4	14	5	13.6	9	0	6.8391	1	4	657690	MAP4	1	4	4	1	1.26383	T	MAP4	MAP4	1152	microtubule-associated protein 4; Non-neuronal microtubule-associated protein. Promotes microtubule assembly	6	9606.ENSP00000353375
7167	B4DUI5;V9HWK1;P60174-1;P60174;Q53HE2;P60174-4;Q2QD09	HEL-S-49;TPI1	10	7	52.1	14	0	34.7	1	4	1989800	HEL-S-49	1	4	4	1	1.26383	T	HEL-S-49;TPI1	TPI1	286	triosephosphate isomerase 1	4	9606.ENSP00000229270
3856	CON__P05787;P05787;P05787-2;Q969I0;F8VUG2;F8W1U3	KRT8	14	11	36.4	24	0	26.804	2	7	1866300	KRT8	2	7	7	2	1.35137	T	KRT8	KRT8	483	keratin 8	4	9606.ENSP00000293308
4659	B2RAH5;O14974-5;O14974;O14974-4;O14974-3;O14974-2;A0A024RBF1	PPP1R12A	17	15	15.7	24	0	26.385	4	13	1292600	PPP1R12A	4	13	13	4	1.41777	T	PPP1R12A	PPP1R12A	1030	protein phosphatase 1, regulatory subunit 12A; Key regulator of protein phosphatase 1C (PPP1C). Mediates binding to myosin. As part of the PPP1C complex, involved in dephosphorylation of PLK1. Capable of inhibiting HIF1AN- dependent suppression of HIF1A activity	1	9606.ENSP00000261207
2023	A0A024R4F1;P06733;E2DRY6;P06733-2	ENO1	24	22	62.4	47	0	98.406	4	14	5583400	ENO1	4	14	14	4	1.51695	T	ENO1	ENO1	434	enolase 1, (alpha)	4	9606.ENSP00000234590
832	B2R7T8;P47756-2;B1AK87;B1AK88;B4DWA6;P47756;B1AK85	CAPZB	8	12	42.6	29	0	20.99	3	11	4395500	CAPZB	3	11	11	3	1.51819	T	CAPZB	CAPZB	277	capping protein (actin filament) muscle Z-line, beta; F-actin-capping proteins bind in a Ca(2+)-independent manner to the fast growing ends of actin filaments (barbed end) thereby blocking the exchange of subunits at these ends. Unlike other capping proteins (such as gelsolin and severin), these proteins do not sever actin filaments. Plays a role in the regulation of cell morphology and cytoskele…	3	9606.ENSP00000264202
966	E9PNW4;Q6FHM9;E9PR17;P13987;H0YET2	CD59	5	4	29.6	15	0	7.2428	1	5	25583000	CD59	1	5	5	1	1.52439	T	CD59	CD59	128	CD59 molecule, complement regulatory protein; Potent inhibitor of the complement membrane attack complex (MAC) action. Acts by binding to the C8 and/or C9 complements of the assembling MAC, thereby preventing incorporation of the multiple copies of C9 required for complete formation of the osmolytic pore. This inhibitor appears to be species-specific. Involved in signal transduction for T-cell ac…	4	9606.ENSP00000340210
79026	Q09666	AHNAK	5	20	10.2	30	0	21.938	1	5	181010	AHNAK	1	5	5	1	1.52439	T	AHNAK	AHNAK	5890	AHNAK nucleoprotein; May be required for neuronal cell differentiation	2	9606.ENSP00000367263
81873	B3KPC7;A0A024R897;Q9BPX5	ARPC5L	3	2	16.3	3	0	2.1813	0	2	383500	ARPC5L	0	2	2	0	1.53671	T	ARPC5L	ARPC5L	153	actin related protein 2/3 complex, subunit 5-like; Functions as component of the Arp2/3 complex which is involved in regulation of actin polymerization and together with an activating nucleation-promoting factor (NPF) mediates the formation of branched actin networks (By similarity)	3	9606.ENSP00000259477
4644	A8CDT9;A0A087WY00;G3V394;F8WE88;F8W6H6;Q9Y4I1-2;Q9Y4I1;Q9Y4I1-3;H0YM93;Q9UES3;O95318;Q9UES4;Q9UES5;O95317;B4DVH2;H0YMK3;B4E268;E7ERV5;Q7Z7A5;B3KSA2;B4E147;Q59FF5;Q9NQX4-2;Q9NQX4;Q9ULV0	MYO5A;MYO5C;MYO5B	25	2	1.4	2	0.009901	1.3007	0	2	10274	MYO5A	0	2	2	0	1.53671	T	MYO5A;MYO5B;MYO5C	MYO5A	1855	myosin VA (heavy chain 12, myoxin); Processive actin-based motor that can move in large steps approximating the 36-nm pseudo-repeat of the actin filament. Involved in melanosome transport. Also mediates the transport of vesicles to the plasma membrane. May also be required for some polarization process involved in dendrite formation	3	9606.ENSP00000382177
81	A0A0S2Z3G9;O43707;Q96BG6;O43707-2;F5GXS2;O43707-3;H7C144;A0A0S2Z3X3	ACTN4	32	5	13	14	0	15.163	0	2	313720	ACTN4	0	2	2	0	1.53671	T	ACTN4	ACTN4	911	actinin, alpha 4; F-actin cross-linking protein which is thought to anchor actin to a variety of intracellular structures. This is a bundling protein. Probably involved in vesicular trafficking via its association with the CART complex. The CART complex is necessary for efficient transferrin receptor recycling but not for EGFR degradation	2	9606.ENSP00000252699
55646	A8K3Y5;Q9NX58	LYAR	2	2	6.6	2	0	3.1786	0	2	107930	LYAR	0	2	2	0	1.53671	T	LYAR	LYAR	379	Ly1 antibody reactive homolog (mouse)	4	9606.ENSP00000345917
3020	K7EMV3;B4E380;B4DEB1;K7EK07;B2R6Y1;B2R4P9;K7ES00;Q71DI3;Q16695;P84243;P68431;Q6TXQ4;K7EP01;Q5TEC6;A8K4Y7;Q6NXT2	H3F3B;H3F3A;HIST2H3A;HIST3H3;HIST1H3A;HIST2H3PS2;H3F3C	16	3	25	3	0	18.219	0	2	6989900	H3F3B	0	2	2	0	1.53671	T	H3F3A;H3F3A; H3F3B;H3F3B;H3F3C;HIST1H3A; HIST1H3B; HIST1H3C; HIST1H3D; HIST1H3E; HIST1H3F; HIST1H3G; HIST1H3H; HIST1H3I; HIST1H3J;HIST2H3A; HIST2H3C; HIST2H3D;HIST2H3PS2;HIST3H3	H3F3B	136	H3 histone, family 3B (H3.3B); Variant histone H3 which replaces conventional H3 in a wide range of nucleosomes in active genes. Constitutes the predominant form of histone H3 in non-dividing cells and is incorporated into chromatin independently of DNA synthesis. Deposited at sites of nucleosomal displacement throughout transcribed genes, suggesting that it represents an epigenetic imprint of tr…	5	9606.ENSP00000254810
4907	Q6NZX3;Q53Z63;B2RBH2;P21589-2;P21589;Q96B60	NT5E	8	4	10.1	9	0	4.9712	0	2	373310	NT5E	0	2	2	0	1.53671	T	NT5E	NT5E	574	5'-nucleotidase, ecto (CD73); Hydrolyzes extracellular nucleotides into membrane permeable nucleosides. Exhibits AMP-, NAD-, and NMN-nucleosidase activities	4	9606.ENSP00000257770
3313	B7Z4V2;V9HW84;Q8N1C8;P38646;B7Z1V7;B7Z4T3	HEL-S-124m;HSPA9	12	11	23.6	16	0	14.948	0	2	630260	HEL-S-124m	0	2	2	0	1.53671	T	HSPA9;HEL-S-124m	HSPA9	679	heat shock 70kDa protein 9 (mortalin)	4	9606.ENSP00000297185
342574	CON__Q7Z3Y8;Q7Z3Y8	KRT27	2	2	10	2	0	3.9395	0	2	96118	KRT27	0	2	2	0	1.53671	T	KRT27	KRT27	459	keratin 27; Essential for the proper assembly of type I and type II keratin protein complexes and formation of keratin intermediate filaments in the inner root sheath (irs) (By similarity)	3	9606.ENSP00000301656
1627	D6R9W4;Q16643;Q16643-3;Q16643-2;D6RFI1;B3KSQ7	DBN1	9	4	17	3	0	4.4404	0	2	324420	DBN1	0	2	2	0	1.53671	T	DBN1	DBN1	651	drebrin 1; Drebrins might play some role in cell migration, extension of neuronal processes and plasticity of dendrites, respectively	3	9606.ENSP00000292385
4641	O00159-3;F5H6E2;B7Z3E5;O00159-2;O00159;B7Z9C0;D3DTH7	MYO1C	13	8	10.4	8	0	9.1145	0	2	181380	MYO1C	0	2	2	0	1.53671	T	MYO1C	MYO1C	1063	myosin IC; Myosins are actin-based motor molecules with ATPase activity. Unconventional myosins serve in intracellular movements. Their highly divergent tails are presumed to bind to membranous compartments, which would be moved relative to actin filaments. Involved in glucose transporter recycling in response to insulin by regulating movement of intracellular GLUT4-containing vesicles to the pla…	3	9606.ENSP00000352834
55970	Q9UBI6;Q53GD1	GNG12	2	3	56.9	5	0	5.5193	0	2	2111200	GNG12	0	2	2	0	1.53671	T	GNG12	GNG12	72	guanine nucleotide binding protein (G protein), gamma 12; Guanine nucleotide-binding proteins (G proteins) are involved as a modulator or transducer in various transmembrane signaling systems. The beta and gamma chains are required for the GTPase activity, for replacement of GDP by GTP, and for G protein- effector interaction (By similarity)	1	9606.ENSP00000360021
2314	Q13045-2;Q13045;Q13045-3;B4DIX0;Q59H95	FLII	14	16	15.7	29	0	34.38	1	6	985360	FLII	1	6	6	1	1.74502	T	FLII	FLII	1269	flightless I homolog (Drosophila); May play a role as coactivator in transcriptional activation by hormone-activated nuclear receptors (NR) and acts in cooperation with NCOA2 and CARM1. Involved in estrogen hormone signaling. Involved in early embryonic development (By similarity). May play a role in regulation of cytoskeletal rearrangements involved in cytokinesis and cell migration, by inhibiti…	1	9606.ENSP00000324573
23603	B7Z9V0;B4E3S0;Q53G58;B3KN06;A0A024RBI5;Q59EA2;Q9ULV4;Q9ULV4-2;Q9ULV4-3;B4DMH3;H0YHL7	CORO1C	21	11	34.7	22	0	32.245	2	10	3492500	CORO1C	2	10	10	2	1.80827	T	CORO1C	CORO1C	474	coronin, actin binding protein, 1C; May be involved in cytokinesis, motility, and signal transduction (By similarity)	3	9606.ENSP00000261401
6129	A8MUD9;O95036;A0A024R814;P18124	RPL7;WUGSC:H_RG054D04.1	4	3	21.2	10	0	8.7909	0	3	1533000	RPL7	0	3	3	0	1.9456	T	RPL7	RPL7	248	ribosomal protein L7; Binds to G-rich structures in 28S rRNA and in mRNAs. Plays a regulatory role in the translation apparatus; inhibits cell-free translation of mRNAs	4	9606.ENSP00000339795
8970	A0A024RCJ2;Q16778;P06899;P33778;P23527;Q8N257	HIST1H2BJ;HIST2H2BE;HIST1H2BB;HIST1H2BO;HIST3H2BB	10	2	65.1	3	0	8.3478	0	3	5061200	HIST1H2BJ	0	3	3	0	1.9456	T	HIST1H2BJ;HIST1H2BB;HIST1H2BO;HIST2H2BE;HIST3H2BB	HIST1H2BJ	126	histone cluster 1, H2bj; Core component of nucleosome. Nucleosomes wrap and compact DNA into chromatin, limiting DNA accessibility to the cellular machineries which require DNA as a template. Histones thereby play a central role in transcription regulation, DNA repair, DNA replication and chromosomal stability. DNA accessibility is regulated via a complex set of post-translational modifications o…	5	9606.ENSP00000342886
4008	E9PMS6;B7Z8W3;Q8WWI1-3;F8WD26;F8J2B5;J3KP06;Q8WWI1;Q8WWI1-4;Q8WWI1-2;E9PMT2;E9PMP7;A0A0A0MTE2;Q8WWI1-5;H0Y424	LMO7	22	26	25.3	50	0	45.154	3	16	1549100	LMO7	3	16	16	3	2.01887	T	LMO7	LMO7	1385	LIM domain 7	2	9606.ENSP00000433352
4430	O43795-2;E9PDF6;B0I1S9;O43795	MYO1B	16	21	23.9	44	0	34.968	3	17	1921800	MYO1B	3	17	17	3	2.10109	T	MYO1B	MYO1B	1136	myosin IB; Motor protein that may participate in process critical to neuronal development and function such as cell migration, neurite outgrowth and vesicular transport (By similarity)	3	9606.ENSP00000306382
399687	A0A0D9SFK2;A0A024QZ63;Q92614-4;Q92614;Q92614-3;Q92614-2;Q5QD01;Q92614-5;B4DYM1;B4DZ32;B4E0T8	MYO18A;hCG_27198	15	54	33.6	105	0	194.08	2	14	3098400	MYO18A	2	14	14	2	2.25392	T	MYO18A	MYO18A	2054	myosin XVIIIA; May be involved in the maintenance of the stromal cell architectures required for cell to cell contact (By similarity). In concert with LURAP1 and CDC42BPA/CDC42BPB, is involved in modulating lamellar actomyosin retrograde flow that is crucial to cell protrusion and migration	3	9606.ENSP00000437073
4646	A0A0A0MRM8;Q9UM54-6;A0A0D9SGC1;E7EW20;Q9UM54-5;Q9UM54-2;Q9UM54-4;Q9UM54-1;Q9UM54	MYO6	11	14	14.9	24	0	33.739	0	4	452720	MYO6	0	4	4	0	2.26383	T	MYO6	MYO6	1285	myosin VI; Myosins are actin-based motor molecules with ATPase activity. Unconventional myosins serve in intracellular movements. Myosin 6 is a reverse-direction motor protein that moves towards the minus-end of actin filaments. Has slow rate of actin-activated ADP release due to weak ATP binding. Functions in a variety of intracellular processes such as vesicular membrane trafficking and cell mi…	3	9606.ENSP00000358994
79180	A0A024QZ77;Q96C19	EFHD2	13	6	27.1	14	0	12.212	0	6	3003000	EFHD2	0	6	6	0	2.74502	T	EFHD2	EFHD2	240	EF-hand domain family, member D2; May regulate B-cell receptor (BCR)-induced immature and primary B-cell apoptosis (By similarity). Plays a role as negative regulator of the canonical NF-kappa-B-activating branch (By similarity). Controls spontaneous apoptosis through the regulation of BCL2L1 abundance (By similarity)	3	9606.ENSP00000365147
7798	A0A024RAC0;Q86V48-2;Q86V48-3;Q86V48	LUZP1	6	8	9.3	14	0	14.661	0	6	189860	LUZP1	0	6	6	0	2.74502	T	LUZP1	LUZP1	1076	leucine zipper protein 1	3	9606.ENSP00000303758
55075	F5H2B9;B7ZKM7;H0YNH8;B7ZKM6;Q9BZF9-2;Q9BZF9	UACA	9	7	6	7	0	7.0798	0	6	159180	UACA	0	6	6	0	2.74502	T	UACA	UACA	1416	uveal autoantigen with coiled-coil domains and ankyrin repeats; Regulates APAF1 expression and plays an important role in the regulation of stress-induced apoptosis. Promotes apoptosis by regulating three pathways, apoptosome up-regulation, LGALS3/galectin-3 down-regulation and NF-kappa-B inactivation. Regulates the redistribution of APAF1 into the nucleus after proapoptotic stress. Down-regulate…	1	9606.ENSP00000314556
5074	Q96IZ0	PAWR	5	6	29.4	7	0	17.887	0	6	2497400	PAWR	0	6	6	0	2.74502	T	PAWR	PAWR	340	PRKC, apoptosis, WT1, regulator; Pro-apoptopic protein capable of selectively inducing apoptosis in cancer cells, sensitizing the cells to diverse apoptotic stimuli and causing regression of tumors in animal models. Induces apoptosis in certain cancer cells by activation of the Fas prodeath pathway and coparallel inhibition of NF-kappa-B transcriptional activity. Inhibits the transcriptional acti…	4	9606.ENSP00000328088
51474	Q53GG0;Q9UHB6;Q9UHB6-4;F8VQE1;B4DN52;Q9UHB6-2;Q9UHB6-5;F8VS07;B3KTW2;Q9UHB6-3;F8VRN8	LIMA1	16	20	31.1	42	0	62.928	1	15	2239100	LIMA1	1	15	15	1	2.93168	T	LIMA1	LIMA1	760	LIM domain and actin binding 1	2	9606.ENSP00000378400
23384	B2RMV2;Q69YQ0-2;Q69YQ0;C9J8U1;F8WAN1;Q59GT7	CYTSA;SPECC1L;SPECC1L-ADORA2A	7	10	11.7	17	0	20.951	0	8	541440	CYTSA	0	8	8	0	3.10523	T	CYTSA;SPECC1L	SPECC1L	1117	sperm antigen with calponin homology and coiled-coil domains 1-like; Involved in cytokinesis and spindle organization. May play a role in actin cytoskeleton organization and microtubule stabilization and hence required for proper cell adhesion and migration	3	9606.ENSP00000325785
26064	Q9P0K7-4;Q9P0K7-3;Q9P0K7;Q9P0K7-2;B4DNL3	RAI14	15	8	11	8	0	7.3301	0	8	168950	RAI14	0	8	8	0	3.10523	T	RAI14	RAI14	983	retinoic acid induced 14	1	9606.ENSP00000427123
23164	B9EGI2;U6FSN9;Q6WCQ1-3;Q6WCQ1;Q6WCQ1-2;J3KSW8;H0Y2S9;H0Y7E2;Q9Y6X7	MPRIP;Mprip-Ntrk1 fusion gene;KIAA0864	17	20	26	31	0	45.945	1	21	785210	MPRIP	1	21	21	1	3.38984	T	MPRIP;KIAA0864;Mprip-Ntrk1 fusion gene	MPRIP	1038	myosin phosphatase Rho interacting protein; Targets myosin phosphatase to the actin cytoskeleton. Required for the regulation of the actin cytoskeleton by RhoA and ROCK1. Depletion leads to an increased number of stress fibers in smooth muscle cells through stabilization of actin fibers by phosphorylated myosin. Overexpression of MRIP as well as its F- actin-binding region leads to disassembly of…	1	9606.ENSP00000379156
NA	CON__Q9U6Y5		1	2	9.6	2	0	2.5315	0	2	327210	CON__Q9U6Y5	0	2	2	0	1.53671	T		NA	NA	NA	NA	NA
7739	O15231-4;O15231-7;O15231;O15231-3;O15231-8;O15231-6;H0Y704;Q6MZQ8;H7BZT5;O15231-5;B4E2L1;O15231-2	ZNF185;DKFZp686B22130	16	12	25.7	22	0	14.699	1	9	1196600	ZNF185	1	9	9	1	2.2564	T	ZNF185;DKFZp686B22130	NA	NA	NA	NA	NA
